# Supplementary material for: CD137 (4-1BB) costimulation of CD8+ T cells is more potent when provided in cis than in trans with respect to CD3-TCR stimulation
Source: Nat Commun. 2021 Dec 15;12:7296. doi: 10.1038/s41467-021-27613-w (PMC8674279; doi:10.1038/s41467-021-27613-w)
Supplement: Supplementary file 7 — Source Data [file 41467_2021_27613_MOESM7_ESM.xlsx]

## Sheet: Figure 1c
Cis	Trans
7.40667	0.746667
80.4533	4.42
26.67	12.22
55.6967	1.33
28.63	4.03
35.2633	4.66333
55.3367	8.50333
36.72	7.72
55.3833	5.35
6.66	-0.493333
34.6633	1.13
19.1533	-1.44667
24.0567	-2.39
5.16667	0.233333
34.86	1.84667

## Sheet: Figure 1d
Cis	Trans
10.1367	1.72
20.5333	5.73333
66.9033	4.76333
17.33	6.43
27.0033	1.00333
38.0533	24.02
61.4967	14.9967
9.80667	-0.633333
81.55	43.1167
75.92	25.4867
46.1967	32.4633
84.6133	32.3133
81.4	58.2

## Sheet: Figure 1e
Cis	Trans
231.333	11.3333
3364.67	29.3333
2038.33	423.5
951.337	25.3367
563	37.6667
484.663	68.33
740.997	37.6633
237.5	37.5
1018.84	31.8367
34.93	-0.0366667
438	0.5
79.6667	-4.66667
185.667	-5
34.33	5.99667
142.2	12.7

## Sheet: Figure 1f
Cis	Trans
654.667	126.667
262.67	88.1133
1430	66
331.003	142.003
311.33	40.33
94.8867	171.33
451.663	263.997
74.7733	63.1067
113.337	29.67
3245	985.33
1996	395.337
1795	742.997
2527.66	375.33
2170.33	908.667

## Sheet: Figure 1g
Medium	aCD3b	Cis	Trans
0	743.913	4352.98	1172.11
120.533	522.17	5951.07	950.367
0	2196.72	16694.2	3519.53
0	384.54	1118.58	568.05
159.477	2110.43	3401.52	1145.83
0	0	4891.75	0
0	0	3886.6	0
0	0	1165.24	0
501.06	733.803	4035.06	441.43

## Sheet: Figure 1h
Medium	aCD3b	Cis	Trans
0	0	135.111	0
0	0	298.55	0
0	0	182.748	0
0	0	22.33	0
0	42.4433	152.933	42.4433
6.15667	40.8567	912.463	27.2033
24.24	145.937	1512.89	205.303
34.3967	124.987	7661.33	57.05
1.08	34.5067	598.173	23.08

## Sheet: Figure 1i
Medium	aCD3b	Cis	Trans
54.8733	83.57	379802	133.2
3020.1	8102.34	122977	3806.65
2175.24	2348.03	161924	1890.73
0	614.387	61551.1	584.887

## Sheet: Figure 1j
Cis	Trans
39.4467	0
18	5
72.67	1.67
52.33	11.9967
1102.67	187.667
450	45.5
589.997	91.33
464	62.6667
649.337	104.337
385.3	10.3
66.3367	14.0033
90.9967	29.6633

## Sheet: Figure 1k
Cis	Trans
27	-13
32.67	167.67
-18.6667	36
1	38.5
-18.6333	6.53333
-4.95667	7.8
-9.94	10.67
19.33	46.2967
-37.0033	0.663333
-13.3333	-10.3333
0.666667	5
22.9967	32.33

## Sheet: Figure 1l
Cis	Trans
1.1	0.96
5.66333	1.50333
5.34333	1.29333
7.45333	1.4
6.13	1.15333
2.88	1.85
3.46667	2.85667
3.84333	1.65
1.91	1.45

[truncated: 37 more sheets: Figure 1m, Figure 1n, Figure 2b, Figure 2c, Figure 2d, Figure 2e, Figure 3c, Figure 3d, Figure 3e, Figure 3f, Figure 3g, Figure 4a, Figure 4b,  Figure 4c, Figure 4d, Figure 4e, Figure 4f, Figure 4g, Figure 4j, Figure 5d …]
